# Supplementary material for: Consumption of Red Versus White Wine and Cancer Risk: A Meta-Analysis of Observational Studies
Source: Nutrients. 2025 Jan 31;17(3):534. doi: 10.3390/nu17030534 (PMC11820282; doi:10.3390/nu17030534)
Supplement: Supplementary file 1 [file nutrients-17-00534-s001.zip]

Archive with 1 entries (1 files):
- nutrients-3432188-supplementary.pdf
